# Supplementary material for: Ionizable Lipids with Triazole Moiety from Click Reaction for LNP-Based mRNA Delivery
Source: Molecules. 2023 May 12;28(10):4046. doi: 10.3390/molecules28104046 (PMC10223118; doi:10.3390/molecules28104046)
Supplement: Supplementary file 1 [file molecules-28-04046-s001.zip]

Archive with 1 entries (1 files):
- molecules-2330413-supplementary.pdf
